# Supplementary material for: Concomitant occurrence of genetically distinct Hodgkin lymphoma and primary mediastinal lymphoma
Source: Clin Case Rep. 2021 Aug 16;9(8):e04504. doi: 10.1002/ccr3.4504 (PMC8365538; doi:10.1002/ccr3.4504)
Supplement: Supplementary file 1 — Table1 [file CCR3-9-e04504-s001.xlsx]

## Sheet: Feuil1
Chromosome	Start	End	Gene	Length (bp)
chr15	45003739	45003816	B2M	77
chr15	45007615	45007927	B2M	312
chr15	45008521	45008545	B2M	24
chr1	117057429	117057450	CD58	21
chr1	117061843	117061894	CD58	51
chr1	117064522	117064610	CD58	88
chr1	117078581	117078855	CD58	274
chr1	117086927	117087231	CD58	304
chr1	117113519	117113599	CD58	80
chr9	21967746	21968246	CDKN2A	500
chr9	21968569	21968775	CDKN2A	206
chr9	21970895	21971212	CDKN2A	317
chr9	21974398	21975137	CDKN2A	739
chr9	21992445	21992484	CDKN2A	39
chr9	21994132	21994495	CDKN2A	363
chr16	10971182	10971244	CIITA	62
chr16	10972797	10972904	CIITA	107
chr16	10989133	10989290	CIITA	157
chr16	10989520	10989626	CIITA	106
chr16	10992521	10992594	CIITA	73
chr16	10992773	10992864	CIITA	91
chr16	10995365	10995420	CIITA	55
chr16	10995889	10996046	CIITA	157
chr16	10996509	10996663	CIITA	154
chr16	10997582	10997757	CIITA	175
chr16	10998595	10998674	CIITA	79
chr16	11000350	11002011	CIITA	1661
chr16	11002834	11003049	CIITA	215
chr16	11004039	11004121	CIITA	82
chr16	11009421	11009512	CIITA	91
chr16	11010218	11010321	CIITA	103
chr16	11012291	11012388	CIITA	97
chr16	11016018	11016112	CIITA	94
chr16	11016258	11016352	CIITA	94
chr16	11017079	11017165	CIITA	86
chr9	139390518	139392015	NOTCH1	1497
chr10	89624221	89624310	PTEN	89
chr10	89653776	89653871	PTEN	95
chr10	89685264	89685319	PTEN	55
chr10	89690797	89690875	PTEN	78
chr10	89692764	89693013	PTEN	249
chr10	89711869	89712021	PTEN	152
chr10	89717604	89717781	PTEN	177
chr10	89720645	89720880	PTEN	235
chr10	89725038	89725234	PTEN	196
chr16	11348694	11349340	SOCS1	646
chr12	57492569	57492690	STAT6	121
chr12	57492793	57492866	STAT6	73
chr12	57493071	57493228	STAT6	157
chr12	57493544	57493691	STAT6	147
chr12	57493774	57493878	STAT6	104
chr12	57496067	57496284	STAT6	217
chr12	57496607	57496709	STAT6	102
chr12	57498241	57498374	STAT6	133
chr12	57498504	57498601	STAT6	97
chr12	57498928	57499127	STAT6	199
chr6	138192359	138192664	TNFAIP3	305
chr6	138195976	138196177	TNFAIP3	201
chr6	138196819	138196977	TNFAIP3	158
chr6	138197127	138197308	TNFAIP3	181
chr6	138198207	138198398	TNFAIP3	191
chr6	138199563	138200493	TNFAIP3	930
chr6	138201202	138201394	TNFAIP3	192
chr6	138202166	138202461	TNFAIP3	295
Supplemental Table 1. Gene regions sequenced by NGS panel. This table details the regions effectively sequenced by our NGS panel for the genes found to be mutated in either one of the two biopsies. Chromosomal location, sequencing start and end sites as well as length of the gene region sequenced are indicated.
